# Supplementary material for: Silencing of SlMYB78-like Reduces the Tolerance to Drought and Salt Stress via the ABA Pathway in Tomato
Source: Int J Mol Sci. 2024 Oct 24;25(21):11449. doi: 10.3390/ijms252111449 (PMC11546358; doi:10.3390/ijms252111449)
Supplement: Supplementary file 1 [file ijms-25-11449-s001.zip]

Archive with 1 entries (1 files):
- ijms-3213646-supplementary.pdf
